# Supplementary material for: Two new species of the orb-weaver genus Chorizopes from Yunnan, China (Araneae, Araneidae)
Source: Zookeys. 2016 Oct 20;(626):45–55. doi: 10.3897/zookeys.626.7485 (PMC5096370; doi:10.3897/zookeys.626.7485)
Supplement: XML Treatment for Chorizopes [file zookeys.626.7485-treatment1.xml]

<!DOCTYPE tp:taxon-treatment
  PUBLIC "-//TaxonX//DTD Taxonomic Treatment Publishing DTD v0 20100105//EN" "tax-treatment-NSO.dtd">
<tp:taxon-treatment xmlns:tp="http://www.plazi.org/taxpub"><tp:treatment-meta><kwd-group><label>Taxon classification</label><kwd><named-content content-type="kingdom">Animalia</named-content></kwd><kwd><named-content content-type="order">Araneae</named-content></kwd><kwd><named-content content-type="family">Araneidae</named-content></kwd></kwd-group><mixed-citation publication-type="journal"><person-group><name><surname>Mi</surname><given-names>Xiao-Qi</given-names></name><name><surname>Wang</surname><given-names>Cheng</given-names></name><name><surname>Peng</surname><given-names>Xian-Jin</given-names></name></person-group><article-title>Two new species of the orb-weaver genus <italic><tp:taxon-name><tp:taxon-name-part taxon-name-part-type="genus">Chorizopes</tp:taxon-name-part></tp:taxon-name></italic> from Yunnan, China (<tp:taxon-name><tp:taxon-name-part taxon-name-part-type="order">Araneae</tp:taxon-name-part></tp:taxon-name>, <tp:taxon-name><tp:taxon-name-part taxon-name-part-type="family">Araneidae</tp:taxon-name-part></tp:taxon-name>)</article-title><source>Zookeys</source><day>20</day><month>10</month><year>2016</year><volume>2016</volume><issue>626</issue><fpage>45</fpage><lpage>55</lpage><pub-id pub-id-type="doi">10.3897/zookeys.626.7485</pub-id></mixed-citation></tp:treatment-meta><tp:nomenclature><label>Genus</label><tp:taxon-name>
              <tp:taxon-name-part taxon-name-part-type="genus">Chorizopes</tp:taxon-name-part>
            </tp:taxon-name><tp:taxon-authority>O. P.-Cambridge, 1870</tp:taxon-authority></tp:nomenclature><tp:treatment-sec sec-type="type species" id="SECID0EFNAC"><title>Type species.</title><p>
              <italic><tp:taxon-name><tp:taxon-name-part taxon-name-part-type="genus">Chorizopes</tp:taxon-name-part> <tp:taxon-name-part taxon-name-part-type="species">frontalis</tp:taxon-name-part></tp:taxon-name></italic> O. Pickard-Cambridge, 1870</p></tp:treatment-sec></tp:taxon-treatment>
