# Supplementary material for: Two new species of the orb-weaver genus Chorizopes from Yunnan, China (Araneae, Araneidae)
Source: Zookeys. 2016 Oct 20;(626):45–55. doi: 10.3897/zookeys.626.7485 (PMC5096370; doi:10.3897/zookeys.626.7485)
Supplement: XML Treatment for Chorizopes albus [file zookeys.626.7485-treatment2.xml]

<!DOCTYPE tp:taxon-treatment
  PUBLIC "-//TaxonX//DTD Taxonomic Treatment Publishing DTD v0 20100105//EN" "tax-treatment-NSO.dtd">
<tp:taxon-treatment xmlns:tp="http://www.plazi.org/taxpub"><tp:treatment-meta><kwd-group><label>Taxon classification</label><kwd><named-content content-type="kingdom">Animalia</named-content></kwd><kwd><named-content content-type="order">Araneae</named-content></kwd><kwd><named-content content-type="family">Araneidae</named-content></kwd></kwd-group><mixed-citation publication-type="journal"><person-group><name><surname>Mi</surname><given-names>Xiao-Qi</given-names></name><name><surname>Wang</surname><given-names>Cheng</given-names></name><name><surname>Peng</surname><given-names>Xian-Jin</given-names></name></person-group><article-title>Two new species of the orb-weaver genus <italic><tp:taxon-name><tp:taxon-name-part taxon-name-part-type="genus">Chorizopes</tp:taxon-name-part></tp:taxon-name></italic> from Yunnan, China (<tp:taxon-name><tp:taxon-name-part taxon-name-part-type="order">Araneae</tp:taxon-name-part></tp:taxon-name>, <tp:taxon-name><tp:taxon-name-part taxon-name-part-type="family">Araneidae</tp:taxon-name-part></tp:taxon-name>)</article-title><source>Zookeys</source><day>20</day><month>10</month><year>2016</year><volume>2016</volume><issue>626</issue><fpage>45</fpage><lpage>55</lpage><pub-id pub-id-type="doi">10.3897/zookeys.626.7485</pub-id></mixed-citation></tp:treatment-meta><tp:nomenclature><tp:taxon-name>
              <tp:taxon-name-part taxon-name-part-type="genus">Chorizopes</tp:taxon-name-part>
              <tp:taxon-name-part taxon-name-part-type="species">albus</tp:taxon-name-part>
              <object-id xmlns:xlink="http://www.w3.org/1999/xlink" content-type="zoobank" xlink:type="simple">http://zoobank.org/6FAA3F69-6B44-44C9-A804-9115CE107A5E</object-id>
            </tp:taxon-name><tp:taxon-status xmlns:xlink="http://www.w3.org/1999/xlink" xlink:type="simple">sp. n.</tp:taxon-status><xref ref-type="fig" rid="F1">Figs 1–2</xref><xref ref-type="fig" rid="F2">, 3–4</xref><xref ref-type="fig" rid="F3">, 5–8</xref><xref ref-type="fig" rid="F4">, 9–12</xref></tp:nomenclature><tp:treatment-sec sec-type="type material" id="SECID0EJPAC"><title>Type material.</title><p>
              <bold>Holotype</bold>: male, China: Yunnan Province, Jingdong County, Huashan Township, Wengang Village, <named-content xmlns:xlink="http://www.w3.org/1999/xlink" content-type="dwc:verbatimCoordinates" xlink:type="simple"><named-content content-type="geo-json" specific-use="{&#34;type&#34;:&#34;Point&#34;,&#34;coordinates&#34;:[101.141000,24.338900]}" id="NCID0EUPAC" xlink:type="simple">24.3389°N, 101.1410°E</named-content></named-content>, 1728 m, 16 August 2015, Cheng Wang, Zhaolin Liao, Peng Luo and Gaotao Liu leg (<abbrev xmlns:xlink="http://www.w3.org/1999/xlink" content-type="institution" xlink:title="Museum of Tongren University" id="ABBRID0EZPAC" xlink:type="simple">MTU</abbrev>-WC20150816). Paratypes: 1 male and 2 females, same data as holotype (<abbrev xmlns:xlink="http://www.w3.org/1999/xlink" content-type="institution" xlink:title="Museum of Tongren University" id="ABBRID0E5PAC" xlink:type="simple">MTU</abbrev>-WC20150816); 1 male and 2 females, Yunnan Province, Jingdong County, Huashan Township, Yingpan Village, <named-content xmlns:xlink="http://www.w3.org/1999/xlink" content-type="dwc:verbatimCoordinates" xlink:type="simple"><named-content content-type="geo-json" specific-use="{&#34;type&#34;:&#34;Point&#34;,&#34;coordinates&#34;:[101.097900,24.278800]}" id="NCID0EHAAE" xlink:type="simple">24.2788°N, 101.0979°E</named-content></named-content>, 1273 m, 15 August 2015, Cheng Wang, Zhaolin Liao, Peng Luo and Gaotao Liu leg (<abbrev xmlns:xlink="http://www.w3.org/1999/xlink" content-type="institution" xlink:title="Museum of Tongren University" id="ABBRID0EMAAE" xlink:type="simple">MTU</abbrev>-WC20150815); 1 female, Yunnan Province, Fugong County, Shangpa Township, <named-content xmlns:xlink="http://www.w3.org/1999/xlink" content-type="dwc:verbatimCoordinates" xlink:type="simple"><named-content content-type="geo-json" specific-use="{&#34;type&#34;:&#34;Point&#34;,&#34;coordinates&#34;:[98.871400,26.862000]}" id="NCID0EUAAE" xlink:type="simple">26.8620°N, 98.8714°E</named-content></named-content>, 1177 m, 19–27 August 2005, Tang Guo leg (<named-content xmlns:xlink="http://www.w3.org/1999/xlink" content-type="dwc:institutional_code" xlink:type="simple">HNU</named-content>-Tang0509).</p></tp:treatment-sec><tp:treatment-sec sec-type="etymology" id="SECID0EEBAE"><title>Etymology.</title><p>The specific name comes from the Latin <italic><tp:taxon-name><tp:taxon-name-part taxon-name-part-type="species">albus</tp:taxon-name-part></tp:taxon-name></italic>, meaning whitish, referring to the large white spots on lateral abdomen; adjective.</p></tp:treatment-sec><tp:treatment-sec sec-type="diagnosis" id="SECID0EUBAE"><title>Diagnosis.</title><p>The new species can be distinguished from all known congeneric species by the presence of a pair of white spots on lateral abdomen (Figs <xref ref-type="fig" rid="F1">1–2</xref>), median apophysis C-shaped and widest at the middle part (Figs <xref ref-type="fig" rid="F3">5</xref>, <xref ref-type="fig" rid="F4">9</xref>), copulatory ducts short and twisted between the spermathecae, and the epigastric furrow (Figs <xref ref-type="fig" rid="F3">7–8</xref>, <xref ref-type="fig" rid="F4">11–12</xref>).</p><fig id="F1" position="float" orientation="portrait"><label>Figures 1–2.</label><caption><p>
          <italic><tp:taxon-name><tp:taxon-name-part taxon-name-part-type="genus">Chorizopes</tp:taxon-name-part> <tp:taxon-name-part taxon-name-part-type="species">albus</tp:taxon-name-part></tp:taxon-name></italic> sp. n. <bold>1</bold> male habitus, dorsal view <bold>2</bold> female habitus, dorsal view. Scale bars 1 mm.</p></caption><graphic xmlns:xlink="http://www.w3.org/1999/xlink" xlink:href="zookeys-626-045-g001.jpg" position="float" orientation="portrait" xlink:type="simple" id="oo_107383.jpg"/></fig><fig id="F2" position="float" orientation="portrait"><label>Figures 3–4.</label><caption><p>
          <italic><tp:taxon-name><tp:taxon-name-part taxon-name-part-type="genus">Chorizopes</tp:taxon-name-part> <tp:taxon-name-part taxon-name-part-type="species">albus</tp:taxon-name-part></tp:taxon-name></italic> sp. n. <bold>3</bold> male abdomen, dorsal view <bold>4</bold> female abdomen, dorsal view. Scale bars 1 mm.</p></caption><graphic xmlns:xlink="http://www.w3.org/1999/xlink" xlink:href="zookeys-626-045-g002.jpg" position="float" orientation="portrait" xlink:type="simple" id="oo_107384.jpg"/></fig><fig id="F3" position="float" orientation="portrait"><label>Figures 5–8.</label><caption><p>
          <italic><tp:taxon-name><tp:taxon-name-part taxon-name-part-type="genus">Chorizopes</tp:taxon-name-part> <tp:taxon-name-part taxon-name-part-type="species">albus</tp:taxon-name-part></tp:taxon-name></italic> sp. n. <bold>5</bold> left palp, prolateral view <bold>6</bold> left palp, retrolateral view <bold>7</bold> epigynum, ventral view <bold>8</bold> vulva, dorsal view. Scale bars 0.1 mm.</p></caption><graphic xmlns:xlink="http://www.w3.org/1999/xlink" xlink:href="zookeys-626-045-g003.jpg" position="float" orientation="portrait" xlink:type="simple" id="oo_107385.jpg"/></fig><fig id="F4" position="float" orientation="portrait"><label>Figures 9–12.</label><caption><p>
          <italic><tp:taxon-name><tp:taxon-name-part taxon-name-part-type="genus">Chorizopes</tp:taxon-name-part> <tp:taxon-name-part taxon-name-part-type="species">albus</tp:taxon-name-part></tp:taxon-name></italic> sp. n. <bold>9</bold> left palp, prolateral view <bold>10</bold> left palp, retrolateral view <bold>11</bold> epigynum, ventral view <bold>12</bold> vulva, dorsal view. Scale bars 0.1 mm.</p></caption><graphic xmlns:xlink="http://www.w3.org/1999/xlink" xlink:href="zookeys-626-045-g004.jpg" position="float" orientation="portrait" xlink:type="simple" id="oo_107386.jpg"/></fig></tp:treatment-sec><tp:treatment-sec sec-type="description" id="SECID0ECGAE"><title>Description.</title><p>
              <bold>Male</bold> (holotype): Carapace dark brown, hairy, elevated in cephalic region. Chelicerae dark brown, have seven promarginal teeth. Sternum triangular, pointed posteriorly, yellowish brown. Legs yellowish brown, with wide darker grey annuli. Abdomen with one pair of lateral tubercles and two vertically arranged caudal tubercles. Dorsal abdomen greyish with two white spots, ventral yellowish brown, one pair of big white spots situated on the posterior lateral (Figs <xref ref-type="fig" rid="F1">1</xref>, <xref ref-type="fig" rid="F2">3</xref>). Spinnerets yellowish brown, palp with one patellar bristle; paracymbium flattened, basally located; median apophysis prominent, widest at the middle part, with a spur at distal end; membranous conductor narrow and long, guiding the embolus; embolus slender and twisted; terminal apophysis large, pointed distally (Figs <xref ref-type="fig" rid="F3">5–6</xref>, <xref ref-type="fig" rid="F4">9–10</xref>). Total length 2.90. Carapace length 1.25, width 1.00; abdomen length 1.65, width 1.30. Eye sizes and interdistances: <abbrev xmlns:xlink="http://www.w3.org/1999/xlink" xlink:title="anterior median eyes" id="ABBRID0E1GAE" xlink:type="simple">AME</abbrev> 0.13, <abbrev xmlns:xlink="http://www.w3.org/1999/xlink" xlink:title="anterior lateral eyes" id="ABBRID0E5GAE" xlink:type="simple">ALE</abbrev> 0.08, <abbrev xmlns:xlink="http://www.w3.org/1999/xlink" xlink:title="posterior median eyes" id="ABBRID0ECHAE" xlink:type="simple">PME</abbrev> 0.10, <abbrev xmlns:xlink="http://www.w3.org/1999/xlink" xlink:title="posterior lateral eyes" id="ABBRID0EGHAE" xlink:type="simple">PLE</abbrev> 0.08, <abbrev xmlns:xlink="http://www.w3.org/1999/xlink" xlink:title="anterior median eyes" id="ABBRID0EKHAE" xlink:type="simple">AME</abbrev>–<abbrev xmlns:xlink="http://www.w3.org/1999/xlink" xlink:title="anterior median eyes" id="ABBRID0EOHAE" xlink:type="simple">AME</abbrev> 0.10, <abbrev xmlns:xlink="http://www.w3.org/1999/xlink" xlink:title="anterior median eyes" id="ABBRID0ESHAE" xlink:type="simple">AME</abbrev>–<abbrev xmlns:xlink="http://www.w3.org/1999/xlink" xlink:title="anterior lateral eyes" id="ABBRID0EWHAE" xlink:type="simple">ALE</abbrev> 0.48, <abbrev xmlns:xlink="http://www.w3.org/1999/xlink" xlink:title="posterior median eyes" id="ABBRID0E1HAE" xlink:type="simple">PME</abbrev>–<abbrev xmlns:xlink="http://www.w3.org/1999/xlink" xlink:title="posterior median eyes" id="ABBRID0E5HAE" xlink:type="simple">PME</abbrev> 0.20, <abbrev xmlns:xlink="http://www.w3.org/1999/xlink" xlink:title="posterior median eyes" id="ABBRID0ECIAE" xlink:type="simple">PME</abbrev>–<abbrev xmlns:xlink="http://www.w3.org/1999/xlink" xlink:title="posterior lateral eyes" id="ABBRID0EGIAE" xlink:type="simple">PLE</abbrev> 0.50, <abbrev xmlns:xlink="http://www.w3.org/1999/xlink" xlink:title="median ocular area" id="ABBRID0EKIAE" xlink:type="simple">MOA</abbrev> length 0.30 with front width 0.30 and back width 0.35. Leg measurements: I 2.95 (0.90, 1.05, 0.60, 0.40), II 2.90 (0.90, 1.00, 0.60, 0.40), III 1.90 (0.60, 0.65, 0.35, 0.30), IV 2.85 (0.90, 1.05, 0.55, 0.35).</p><p>
              <bold>Female</bold> (based on one of WC20150816): Colouration and body shape same as in male (Figs <xref ref-type="fig" rid="F1">2</xref>, <xref ref-type="fig" rid="F2">4</xref>). Epigynum is a slightly convex plate, copulatory openings posteriorly situated; copulatory ducts thick and twisted; spermathecae spherical and almost touched (Figs <xref ref-type="fig" rid="F3">7–8</xref>, <xref ref-type="fig" rid="F4">11–12</xref>). Total length 4.05. Carapace length 1.50, width 1.30; abdomen length 2.60, width 1.56. Eye sizes and interdistances: <abbrev xmlns:xlink="http://www.w3.org/1999/xlink" xlink:title="anterior median eyes" id="ABBRID0ECJAE" xlink:type="simple">AME</abbrev> 0.15, <abbrev xmlns:xlink="http://www.w3.org/1999/xlink" xlink:title="anterior lateral eyes" id="ABBRID0EGJAE" xlink:type="simple">ALE</abbrev> 0.08, <abbrev xmlns:xlink="http://www.w3.org/1999/xlink" xlink:title="posterior median eyes" id="ABBRID0EKJAE" xlink:type="simple">PME</abbrev> 0.10, <abbrev xmlns:xlink="http://www.w3.org/1999/xlink" xlink:title="posterior lateral eyes" id="ABBRID0EOJAE" xlink:type="simple">PLE</abbrev> 0.08, <abbrev xmlns:xlink="http://www.w3.org/1999/xlink" xlink:title="anterior median eyes" id="ABBRID0ESJAE" xlink:type="simple">AME</abbrev>–<abbrev xmlns:xlink="http://www.w3.org/1999/xlink" xlink:title="anterior median eyes" id="ABBRID0EWJAE" xlink:type="simple">AME</abbrev> 0.13, <abbrev xmlns:xlink="http://www.w3.org/1999/xlink" xlink:title="anterior median eyes" id="ABBRID0E1JAE" xlink:type="simple">AME</abbrev>–<abbrev xmlns:xlink="http://www.w3.org/1999/xlink" xlink:title="anterior lateral eyes" id="ABBRID0E5JAE" xlink:type="simple">ALE</abbrev> 0.60, <abbrev xmlns:xlink="http://www.w3.org/1999/xlink" xlink:title="posterior median eyes" id="ABBRID0ECKAE" xlink:type="simple">PME</abbrev>–<abbrev xmlns:xlink="http://www.w3.org/1999/xlink" xlink:title="posterior median eyes" id="ABBRID0EGKAE" xlink:type="simple">PME</abbrev> 0.25, <abbrev xmlns:xlink="http://www.w3.org/1999/xlink" xlink:title="posterior median eyes" id="ABBRID0EKKAE" xlink:type="simple">PME</abbrev>–<abbrev xmlns:xlink="http://www.w3.org/1999/xlink" xlink:title="posterior lateral eyes" id="ABBRID0EOKAE" xlink:type="simple">PLE</abbrev> 0.65, <abbrev xmlns:xlink="http://www.w3.org/1999/xlink" xlink:title="median ocular area" id="ABBRID0ESKAE" xlink:type="simple">MOA</abbrev> length 0.35 with front width 0.35 and back width 0.43. Leg measurements: I 2.80 (0.85, 1.00, 0.55, 0.40), II 2.85 (0.90, 1.00, 0.55, 0.40), III 2.15 (0.65, 0.75, 0.40, 0.35), IV 3.15 (1.05, 1.10, 0.60, 0.40).</p></tp:treatment-sec><tp:treatment-sec sec-type="variation" id="SECID0EWKAE"><title>Variation.</title><p>Males, total length 2.65–2.90, females, total length 3.35–4.05.</p></tp:treatment-sec><tp:treatment-sec sec-type="distribution" id="SECID0E2KAE"><title>Distribution.</title><p>China (Yunnan Province).</p><!--PageBreak--></tp:treatment-sec></tp:taxon-treatment>
