# Supplementary material for: Two new species of the orb-weaver genus Chorizopes from Yunnan, China (Araneae, Araneidae)
Source: Zookeys. 2016 Oct 20;(626):45–55. doi: 10.3897/zookeys.626.7485 (PMC5096370; doi:10.3897/zookeys.626.7485)
Supplement: XML Treatment for Chorizopes longus [file zookeys.626.7485-treatment3.xml]

<!DOCTYPE tp:taxon-treatment
  PUBLIC "-//TaxonX//DTD Taxonomic Treatment Publishing DTD v0 20100105//EN" "tax-treatment-NSO.dtd">
<tp:taxon-treatment xmlns:tp="http://www.plazi.org/taxpub"><tp:treatment-meta><kwd-group><label>Taxon classification</label><kwd><named-content content-type="kingdom">Animalia</named-content></kwd><kwd><named-content content-type="order">Araneae</named-content></kwd><kwd><named-content content-type="family">Araneidae</named-content></kwd></kwd-group><mixed-citation publication-type="journal"><person-group><name><surname>Mi</surname><given-names>Xiao-Qi</given-names></name><name><surname>Wang</surname><given-names>Cheng</given-names></name><name><surname>Peng</surname><given-names>Xian-Jin</given-names></name></person-group><article-title>Two new species of the orb-weaver genus <italic><tp:taxon-name><tp:taxon-name-part taxon-name-part-type="genus">Chorizopes</tp:taxon-name-part></tp:taxon-name></italic> from Yunnan, China (<tp:taxon-name><tp:taxon-name-part taxon-name-part-type="order">Araneae</tp:taxon-name-part></tp:taxon-name>, <tp:taxon-name><tp:taxon-name-part taxon-name-part-type="family">Araneidae</tp:taxon-name-part></tp:taxon-name>)</article-title><source>Zookeys</source><day>20</day><month>10</month><year>2016</year><volume>2016</volume><issue>626</issue><fpage>45</fpage><lpage>55</lpage><pub-id pub-id-type="doi">10.3897/zookeys.626.7485</pub-id></mixed-citation></tp:treatment-meta><tp:nomenclature><tp:taxon-name>
              <tp:taxon-name-part taxon-name-part-type="genus">Chorizopes</tp:taxon-name-part>
              <tp:taxon-name-part taxon-name-part-type="species">longus</tp:taxon-name-part>
              <object-id xmlns:xlink="http://www.w3.org/1999/xlink" content-type="zoobank" xlink:type="simple">http://zoobank.org/D1E2E0F8-0881-445F-9DFC-23D772FE391D</object-id>
            </tp:taxon-name><tp:taxon-status xmlns:xlink="http://www.w3.org/1999/xlink" xlink:type="simple">sp. n.</tp:taxon-status><xref ref-type="fig" rid="F5">Figs 13–14</xref><xref ref-type="fig" rid="F6">, 15–16</xref><xref ref-type="fig" rid="F7">, 17–20</xref><xref ref-type="fig" rid="F8">, 21–24</xref><!--PageBreak--><!--PageBreak--></tp:nomenclature><tp:treatment-sec sec-type="etymology" id="SECID0EXMAE"><title>Etymology.</title><p>The specific name comes from the Latin <italic><tp:taxon-name><tp:taxon-name-part taxon-name-part-type="species">longus</tp:taxon-name-part></tp:taxon-name></italic>, meaning long, referring to the long median apophysis; adjective.</p></tp:treatment-sec><tp:treatment-sec sec-type="diagnosis" id="SECID0EHNAE"><title>Diagnosis.</title><p>The new species can be separated from all known congeneric species by: the median apophysis extremely long, more than 2/5 portions beyond the edge of <!--PageBreak-->the genital bulb in prolateral view (Figs <xref ref-type="fig" rid="F7">17–18</xref>, <xref ref-type="fig" rid="F8">21–22</xref>), and having a spur near the base (arrowed in Figs <xref ref-type="fig" rid="F7">17</xref>, <xref ref-type="fig" rid="F8">21</xref>); the copulatory ducts long and attaching the spermathecae at the anterior ventral surface (Figs <xref ref-type="fig" rid="F7">19–20</xref>, <xref ref-type="fig" rid="F8">23–24</xref>).</p><fig id="F5" position="float" orientation="portrait"><label>Figures 13–14.</label><caption><p>
          <italic><tp:taxon-name><tp:taxon-name-part taxon-name-part-type="genus">Chorizopes</tp:taxon-name-part> <tp:taxon-name-part taxon-name-part-type="species">longus</tp:taxon-name-part></tp:taxon-name></italic> sp. n. <bold>13</bold> male habitus, dorsal view <bold>14</bold> female habitus, dorsal view. Scale bars 1 mm.</p></caption><graphic xmlns:xlink="http://www.w3.org/1999/xlink" xlink:href="zookeys-626-045-g005.jpg" position="float" orientation="portrait" xlink:type="simple" id="oo_107387.jpg"/></fig><fig id="F6" position="float" orientation="portrait"><label>Figures 15–16.</label><caption><p>
          <italic><tp:taxon-name><tp:taxon-name-part taxon-name-part-type="genus">Chorizopes</tp:taxon-name-part> <tp:taxon-name-part taxon-name-part-type="species">longus</tp:taxon-name-part></tp:taxon-name></italic> sp. n. <bold>15</bold> male abdomen, dorsal view <bold>16</bold> female abdomen, dorsal view. Scale bars 1 mm.</p></caption><graphic xmlns:xlink="http://www.w3.org/1999/xlink" xlink:href="zookeys-626-045-g006.jpg" position="float" orientation="portrait" xlink:type="simple" id="oo_107388.jpg"/></fig><fig id="F7" position="float" orientation="portrait"><label>Figures 17–20.</label><caption><p>
          <italic><tp:taxon-name><tp:taxon-name-part taxon-name-part-type="genus">Chorizopes</tp:taxon-name-part> <tp:taxon-name-part taxon-name-part-type="species">longus</tp:taxon-name-part></tp:taxon-name></italic> sp. n. <bold>17</bold> left palp, prolateral view <bold>18</bold> left palp, retrolateral view <bold>19</bold> epigynum, ventral view <bold>20</bold> vulva, dorsal view. Scale bars 0.1 mm.</p></caption><graphic xmlns:xlink="http://www.w3.org/1999/xlink" xlink:href="zookeys-626-045-g007.jpg" position="float" orientation="portrait" xlink:type="simple" id="oo_107389.jpg"/></fig><fig id="F8" position="float" orientation="portrait"><label>Figures 21–24.</label><caption><p>
          <italic><tp:taxon-name><tp:taxon-name-part taxon-name-part-type="genus">Chorizopes</tp:taxon-name-part> <tp:taxon-name-part taxon-name-part-type="species">longus</tp:taxon-name-part></tp:taxon-name></italic> sp. n. <bold>21</bold> left palp, prolateral view <bold>22</bold> left palp, retrolateral view <bold>23</bold> epigynum, ventral view <bold>24</bold> vulva, dorsal view. Scale bars 0.1 mm.</p></caption><graphic xmlns:xlink="http://www.w3.org/1999/xlink" xlink:href="zookeys-626-045-g008.jpg" position="float" orientation="portrait" xlink:type="simple" id="oo_107390.jpg"/></fig></tp:treatment-sec><tp:treatment-sec sec-type="type material" id="SECID0E2RAE"><title>Type materials.</title><p>Holotype, male, CHINA, Yunnan Province, Tengchong County, Houqiao Township, Yangjiatian Village, <named-content xmlns:xlink="http://www.w3.org/1999/xlink" content-type="dwc:verbatimCoordinates" xlink:type="simple"><named-content content-type="geo-json" specific-use="{&#34;type&#34;:&#34;Point&#34;,&#34;coordinates&#34;:[98.254900,25.353900]}" id="NCID0EESAE" xlink:type="simple">25.3539°N, 98.2549°E</named-content></named-content>, 1785 m, 28 May 2006, Xinping Wang and Peng Hu (<named-content xmlns:xlink="http://www.w3.org/1999/xlink" content-type="dwc:institutional_code" xlink:type="simple">HNU</named-content>-WH060528). Paratypes: 1 male and 1 female, the same data as holotype (<named-content xmlns:xlink="http://www.w3.org/1999/xlink" content-type="dwc:institutional_code" xlink:type="simple">HNU</named-content>-WH060528); 2 females, CHINA, Yunnan Province, Gongshan County, Bingzhongluo Township, Bingzhongluo Village, 30.7 air km NNW of Gongshan, in a small cave, <named-content xmlns:xlink="http://www.w3.org/1999/xlink" content-type="dwc:verbatimCoordinates" xlink:type="simple"><named-content content-type="geo-json" specific-use="{&#34;type&#34;:&#34;Point&#34;,&#34;coordinates&#34;:[98.621100,28.019400]}" id="NCID0ECTAE" xlink:type="simple">28.0194°N, 98.6211°E</named-content></named-content>, 1760 m, 7-8 July 2000, Hengmei Yan, David Kavanaugh, Charles Griswold, Hongbin Liang, Darrell Ubick, &amp; Dazhi Dong (<named-content xmlns:xlink="http://www.w3.org/1999/xlink" content-type="dwc:institutional_code" xlink:type="simple">HNU</named-content>-00-GBC); 1 female, CHINA, Yunnan Province, Fugong County, Pihe Township, Wawa Village, <named-content xmlns:xlink="http://www.w3.org/1999/xlink" content-type="dwc:verbatimCoordinates" xlink:type="simple"><named-content content-type="geo-json" specific-use="{&#34;type&#34;:&#34;Point&#34;,&#34;coordinates&#34;:[98.908200,26.590300]}" id="NCID0EVTAE" xlink:type="simple">26.5903°N, 98.9082°E</named-content></named-content>, 1263 m, 13 May 2004, Hengmei Yan (<named-content xmlns:xlink="http://www.w3.org/1999/xlink" content-type="dwc:institutional_code" xlink:type="simple">HNU</named-content>-20040513); 1 female, CHINA, Yunnan Province, Tengchong County, Mingguang Township, Zizhi Village, Cizhuhe, <named-content xmlns:xlink="http://www.w3.org/1999/xlink" content-type="dwc:verbatimCoordinates" xlink:type="simple"><named-content content-type="geo-json" specific-use="{&#34;type&#34;:&#34;Point&#34;,&#34;coordinates&#34;:[98.370300,25.456000]}" id="NCID0EIUAE" xlink:type="simple">25.4560°N, 98.3703°E</named-content></named-content>, 2120 m, 21 May 2006, Changmin Yin &amp; Jiafang Hu (<named-content xmlns:xlink="http://www.w3.org/1999/xlink" content-type="dwc:institutional_code" xlink:type="simple">HNU</named-content>-YHY09); 2 male and 2 female, CHINA, Yunnan Province, Tengchong Couty, Jietou Township Shaba Village, <named-content xmlns:xlink="http://www.w3.org/1999/xlink" content-type="dwc:verbatimCoordinates" xlink:type="simple"><named-content content-type="geo-json" specific-use="{&#34;type&#34;:&#34;Point&#34;,&#34;coordinates&#34;:[98.703400,25.392600]}" id="NCID0E2UAE" xlink:type="simple">25.3926°N, 98.7034°E</named-content></named-content>, 1850 m, 25 May 2006, Xinping Wang and Peng Hu (<named-content xmlns:xlink="http://www.w3.org/1999/xlink" content-type="dwc:institutional_code" xlink:type="simple">HNU</named-content>-WH060525); 1 female, CHINA, Yunnan Province, Tengchong <!--PageBreak-->Couty, Houqiao Township, Doujiazhai Village, <named-content xmlns:xlink="http://www.w3.org/1999/xlink" content-type="dwc:verbatimCoordinates" xlink:type="simple"><named-content content-type="geo-json" specific-use="{&#34;type&#34;:&#34;Point&#34;,&#34;coordinates&#34;:[98.227400,25.357800]}" id="NCID0EQVAE" xlink:type="simple">25.3578°N, 98.2274°E,</named-content></named-content> 1673 m, 30 May 2006, Xinping Wang and Peng Hu (<named-content xmlns:xlink="http://www.w3.org/1999/xlink" content-type="dwc:institutional_code" xlink:type="simple">HNU</named-content>-WH060530).</p></tp:treatment-sec><tp:treatment-sec sec-type="description" id="SECID0EAWAE"><title>Description.</title><p>
              <bold>Male</bold> (holotype): Carapace dark brown, hairy, cephalic region elevated. Chelicerae dark brown, have seven promarginal teeth. Sternum triangular, dark brown. Gnathocoxae and labium yellowish brown. Legs yellowish brown with dark grey annuli. Dorsal abdomen greyish brown, cardiac pattern pale and long bar-shaped, two pairs of white spots on posterior lateral of cardiac pattern, posterior area of abdomen with one pair of lateral tubercles and two vertically arranged caudal tubercles (Figs <xref ref-type="fig" rid="F5">13</xref>, <xref ref-type="fig" rid="F6">15</xref>), ventral greyish brown with white scaly patches. Spinnerets brown. Palp with one patellar bristle; paracymbium flattened, basally located; median apophysis prominent, with a knob on the distal part; membranous conductor long and narrow; embolus slender and twisted; terminal apophysis large, pointed distally (Figs <xref ref-type="fig" rid="F7">17–18</xref>, <xref ref-type="fig" rid="F8">21–22</xref>). Total length 3.40. Carapace length 1.60, width 1.25; abdomen length 1.80, width 1.35. Eye sizes and interdistances: <abbrev xmlns:xlink="http://www.w3.org/1999/xlink" xlink:title="anterior median eyes" id="ABBRID0EYWAE" xlink:type="simple">AME</abbrev> 0.10, <abbrev xmlns:xlink="http://www.w3.org/1999/xlink" xlink:title="anterior lateral eyes" id="ABBRID0E3WAE" xlink:type="simple">ALE</abbrev> 0.08, <abbrev xmlns:xlink="http://www.w3.org/1999/xlink" xlink:title="posterior median eyes" id="ABBRID0EAXAE" xlink:type="simple">PME</abbrev> 0.10, <abbrev xmlns:xlink="http://www.w3.org/1999/xlink" xlink:title="posterior lateral eyes" id="ABBRID0EEXAE" xlink:type="simple">PLE</abbrev> 0.10, <abbrev xmlns:xlink="http://www.w3.org/1999/xlink" xlink:title="anterior median eyes" id="ABBRID0EIXAE" xlink:type="simple">AME</abbrev>–<abbrev xmlns:xlink="http://www.w3.org/1999/xlink" xlink:title="anterior median eyes" id="ABBRID0EMXAE" xlink:type="simple">AME</abbrev> 0.10, <abbrev xmlns:xlink="http://www.w3.org/1999/xlink" xlink:title="anterior median eyes" id="ABBRID0EQXAE" xlink:type="simple">AME</abbrev>–<abbrev xmlns:xlink="http://www.w3.org/1999/xlink" xlink:title="anterior lateral eyes" id="ABBRID0EUXAE" xlink:type="simple">ALE</abbrev> 0.50, <abbrev xmlns:xlink="http://www.w3.org/1999/xlink" xlink:title="posterior median eyes" id="ABBRID0EYXAE" xlink:type="simple">PME</abbrev>–<abbrev xmlns:xlink="http://www.w3.org/1999/xlink" xlink:title="posterior median eyes" id="ABBRID0E3XAE" xlink:type="simple">PME</abbrev> 0.20, <abbrev xmlns:xlink="http://www.w3.org/1999/xlink" xlink:title="posterior median eyes" id="ABBRID0EAYAE" xlink:type="simple">PME</abbrev>–<abbrev xmlns:xlink="http://www.w3.org/1999/xlink" xlink:title="posterior lateral eyes" id="ABBRID0EEYAE" xlink:type="simple">PLE</abbrev> 0.55, <abbrev xmlns:xlink="http://www.w3.org/1999/xlink" xlink:title="median ocular area" id="ABBRID0EIYAE" xlink:type="simple">MOA</abbrev> length 0.30 with front width 0.30 and back width 0.38. Leg measurements: I 4.25 (1.30, 1.35, 1.00, 0.60), II 4.30 (1.50, 1.40, 0.85, 0.55), III 2.45 (0.80, 0.80, 0.45, 0.40), IV 3.85 (1.25, 1.20, 0.90, 0.50).</p><!--PageBreak--><p>
              <bold>Female</bold> (based on WH060528): Coloration and body shape same as in male (Figs <xref ref-type="fig" rid="F5">14</xref>, <xref ref-type="fig" rid="F6">16</xref>). Chelicerae have seven promarginal teeth. Epigynum has a slightly convex plate; copulatory openings posteriorly situated; copulatory ducts very long and twisted, attach the anterior ventral of the spermathecae; spermathecae big and spherical (Figs <xref ref-type="fig" rid="F7">19–20</xref>, <xref ref-type="fig" rid="F8">23–24</xref>). Total length 4.10. Carapace length 1.80, width 1.45; abdomen length 2.60, width 1.90. Eye sizes and interdistances: <abbrev xmlns:xlink="http://www.w3.org/1999/xlink" xlink:title="anterior median eyes" id="ABBRID0EBZAE" xlink:type="simple">AME</abbrev> 0.13, <abbrev xmlns:xlink="http://www.w3.org/1999/xlink" xlink:title="anterior lateral eyes" id="ABBRID0EFZAE" xlink:type="simple">ALE</abbrev> 0.10, <abbrev xmlns:xlink="http://www.w3.org/1999/xlink" xlink:title="posterior median eyes" id="ABBRID0EJZAE" xlink:type="simple">PME</abbrev> 0.13, <abbrev xmlns:xlink="http://www.w3.org/1999/xlink" xlink:title="posterior lateral eyes" id="ABBRID0ENZAE" xlink:type="simple">PLE</abbrev> 0.13, <abbrev xmlns:xlink="http://www.w3.org/1999/xlink" xlink:title="anterior median eyes" id="ABBRID0ERZAE" xlink:type="simple">AME</abbrev>–<abbrev xmlns:xlink="http://www.w3.org/1999/xlink" xlink:title="anterior median eyes" id="ABBRID0EVZAE" xlink:type="simple">AME</abbrev> 0.13, <abbrev xmlns:xlink="http://www.w3.org/1999/xlink" xlink:title="anterior median eyes" id="ABBRID0EZZAE" xlink:type="simple">AME</abbrev>–<abbrev xmlns:xlink="http://www.w3.org/1999/xlink" xlink:title="anterior lateral eyes" id="ABBRID0E4ZAE" xlink:type="simple">ALE</abbrev> 0.75, <abbrev xmlns:xlink="http://www.w3.org/1999/xlink" xlink:title="posterior median eyes" id="ABBRID0EB1AE" xlink:type="simple">PME</abbrev>–<abbrev xmlns:xlink="http://www.w3.org/1999/xlink" xlink:title="posterior median eyes" id="ABBRID0EF1AE" xlink:type="simple">PME</abbrev> 0.23, <abbrev xmlns:xlink="http://www.w3.org/1999/xlink" xlink:title="posterior median eyes" id="ABBRID0EJ1AE" xlink:type="simple">PME</abbrev>–<abbrev xmlns:xlink="http://www.w3.org/1999/xlink" xlink:title="posterior lateral eyes" id="ABBRID0EN1AE" xlink:type="simple">PLE</abbrev> 0.80, <abbrev xmlns:xlink="http://www.w3.org/1999/xlink" xlink:title="median ocular area" id="ABBRID0ER1AE" xlink:type="simple">MOA</abbrev> length 0.38 with front width 0.33 and back width 0.40. Leg measurements: I 3.55 (1.00, 1.10, 0.90, 0.55), II 4.00 (1.15, 1.30, 1.00, 0.55), III 2.25 (0.75, 0.80, 0.50, 0.50), IV 3.10 (1.25, 1.40, 0.95, 0.50).</p></tp:treatment-sec><tp:treatment-sec sec-type="variation" id="SECID0EV1AE"><title>Variation.</title><p>Males, total length 3.10–3.40 (n=4), females, total length 3.80–4.75 (n=6).</p></tp:treatment-sec><tp:treatment-sec sec-type="distribution" id="SECID0E11AE"><title>Distribution.</title><p>China (Yunnan Province).</p><!--PageBreak--></tp:treatment-sec></tp:taxon-treatment>
